# Supplementary material for: Glutamate is effective in decreasing opacity formed in galactose-induced cataract model
Source: Sci Rep. 2024 Feb 19;14:4123. doi: 10.1038/s41598-024-54559-y (PMC10876653; doi:10.1038/s41598-024-54559-y)
Supplement: Supplementary file 2 — Supplementary Information 2. [file 41598_2024_54559_MOESM2_ESM.xlsx]

## Sheet: Sheet1
	Signal value										Fold change
Gene	Control_Day4	Control_Day6	Galactose_1	Galactose_2	Galactose_3	Glutamate_1	Glutamate_2	Control_Average	Galactose_Average	Glutamate_Average	Control vs Galactose	Galactose vs Glutamate
A3galt2	4.60419	6.2854	7.12117	6.93255	7.29607	5.33171	5.40185	5.4448	7.1166	5.36678	3.18612	3.36316
Acot2	4.20688	3.81912	5.48047	5.84485	4.71014	4.34471	4.89389	4.013	5.34515	4.6193	2.51779	1.65388
Acta1	4.18216	3.74974	5.81562	6.34977	7.62029	4.34529	4.55641	3.96595	6.59523	4.45085	6.18715	4.42101
Actg1	9.85062	9.60042	11.0481	11.9461	11.8215	9.77919	11.4845	9.72552	11.6052	10.6319	3.68006	1.96344
Aif1l	3.83068	4.85594	5.38658	5.10447	5.55524	4.92851	4.5892	4.34331	5.34876	4.75885	2.00758	1.50515
Angptl4	4.40996	5.64347	5.50754	6.22375	6.81097	5.19892	5.58768	5.02671	6.18075	5.3933	2.22536	1.72602
Ankrd1	2.86933	3.00343	5.35153	4.28293	3.71558	2.58345	3.04593	2.93638	4.45001	2.81469	2.85528	3.10657
Anxa1	7.83236	5.52437	7.66438	7.74891	7.7889	6.88684	7.02828	6.67836	7.73407	6.95756	2.07873	1.71297
Anxa2	8.04961	7.29004	8.58499	9.09881	9.40332	8.23127	8.4331	7.66983	9.02904	8.33219	2.56546	1.62096
Aprt	6.50115	4.18965	6.49352	6.6293	7.12793	6.05596	5.69435	5.3454	6.75025	5.87516	2.6479	1.83412
Arf4	8.23083	7.44086	9.28386	9.87583	9.34286	8.56155	8.31537	7.83585	9.50085	8.43846	3.17114	2.08838
Arl1	7.12361	5.10697	7.29583	7.82571	7.8138	7.0915	6.53947	6.11529	7.64511	6.81549	2.8875	1.77722
Arl6ip1	5.61955	5.64552	6.5035	6.67534	6.82628	5.92961	6.03195	5.63253	6.66838	5.98078	2.05031	1.6106
Arpc3	4.84098	3.76518	6.1292	5.74841	5.61216	4.55657	5.56286	4.30308	5.82992	5.05971	2.88154	1.70552
Arrdc3	4.89064	3.64998	7.96585	8.44433	8.39882	6.86741	7.37796	4.27031	8.26967	7.12269	15.9929	2.2145
Atf3	4.2146	5.87702	7.55466	7.76492	7.15901	5.45023	7.16527	5.04581	7.49287	6.30775	5.45303	2.27382
Atp5d	8.98659	6.11767	8.54954	8.88576	8.88206	8.58196	6.71435	7.55213	8.77245	7.64815	2.32998	2.17996
Atp6v0c	7.5154	5.98772	7.87862	8.44009	8.46231	7.44047	7.45012	6.75156	8.26034	7.44529	2.84569	1.75935
B2m	8.17418	6.51064	9.23543	9.28466	9.62053	7.82151	8.9438	7.34241	9.38021	8.38265	4.10618	1.99661
Bcap29	4.66213	3.69449	5.88436	5.58588	5.32745	4.74576	4.80633	4.17831	5.59923	4.77604	2.67756	1.76931
Blvrb	4.60097	3.85362	5.39957	5.81165	4.74353	3.91052	4.34269	4.2273	5.31825	4.12661	2.13015	2.28413
Camlg	5.55158	3.53841	5.64699	6.22043	5.95483	5.39712	4.95806	4.54499	5.94075	5.17759	2.63127	1.6972
Ccl2	4.95908	6.37627	6.72092	7.31962	6.26233	5.12058	6.2835	5.66768	6.76762	5.70204	2.14347	2.09301
Cd151	6.64071	5.68603	7.82691	8.84585	9.03247	6.99643	7.98061	6.16337	8.56841	7.48852	5.29651	2.11388
Cd59	6.36525	5.12804	6.11557	7.27227	6.97859	6.21086	6.01563	5.74665	6.78881	6.11325	2.05931	1.59722
Cd63	7.64951	8.32161	9.09834	9.05631	9.00128	7.93502	8.71453	7.98556	9.05198	8.32477	2.09422	1.65543
Cd81	8.55994	6.74321	8.81186	10.3714	10.244	8.65672	8.78433	7.65158	9.80906	8.72052	4.46136	2.12658
Cdc26	7.88098	5.59289	7.5862	7.82771	7.9734	7.5862	6.11767	6.73693	7.79577	6.85194	2.08325	1.92363
Cdc42se2	4.66485	4.70102	5.98818	5.86153	5.82288	5.02069	5.29033	4.68293	5.89086	5.15551	2.31006	1.66481
Cdk4	8.03293	4.83964	7.49257	7.99702	8.10744	7.60945	6.80695	6.43628	7.86568	7.2082	2.69333	1.57732
Chchd1	6.25904	3.93037	7.1222	6.17218	6.08651	6.17919	5.33705	5.09471	6.4603	5.75812	2.57682	1.62696
Chchd10	7.04352	5.34896	7.41664	7.31944	7.28446	6.70603	6.55519	6.19624	7.34018	6.63061	2.20983	1.63532
Chchd5	4.86439	3.55814	5.33801	5.6234	5.5119	5.02709	4.56911	4.21127	5.4911	4.7981	2.42811	1.61664
Cldnd1	6.71903	5.28579	6.69206	7.43229	7.47086	6.73919	6.2709	6.00241	7.1984	6.50504	2.29103	1.61705
Cnbp	7.33543	7.01227	7.94418	8.3031	8.34996	7.26038	7.85229	7.17385	8.19908	7.55634	2.03528	1.5613
Cox7a2	8.58724	6.70076	9.25961	8.61902	8.71932	8.49236	8.06306	7.644	8.86598	8.27771	2.33267	1.50344
Cript	5.8968	3.74873	6.22627	6.65964	6.22266	5.8968	4.7125	4.82277	6.36953	5.30465	2.9216	2.09199
Csrp1	5.09848	4.99731	6.72694	6.80492	6.89162	4.55122	5.65461	5.0479	6.80782	5.10292	3.38681	3.26008
Cstb	6.73693	5.09116	8.07992	7.2935	7.06151	6.59302	6.99867	5.91405	7.47831	6.79585	2.95726	1.60488
Ctsl	7.99764	8.80998	10.18	10.3748	10.3522	8.43884	9.75063	8.40381	10.3023	9.09473	3.72829	2.30952
Cwc25	4.07629	3.90082	5.31102	5.04349	5.16903	4.39062	4.4457	3.98855	5.17451	4.41816	2.27515	1.68922
Dcaf13	5.42064	4.49711	6.42163	6.14664	6.36502	5.80667	5.64363	4.95887	6.3111	5.72515	2.55305	1.50102
Dctn3	7.20274	4.38245	7.09308	7.19505	6.89215	6.91549	5.73516	5.79259	7.06009	6.32533	2.40744	1.66413
Ddit3	8.71952	6.55367	9.53819	8.69369	9.53751	7.22243	7.67962	7.6366	9.25646	7.45102	3.07347	3.49535
Ddt	7.58121	5.29665	7.44658	7.6519	7.57198	7.1542	6.44075	6.43893	7.55682	6.79747	2.17029	1.69273
Dus2	4.13679	2.98753	4.51433	4.76292	5.2568	4.30901	3.93685	3.56216	4.84468	4.12293	2.43265	1.64919
Eid2	4.60302	3.85399	5.63498	4.75544	5.4235	4.42228	4.72272	4.2285	5.27131	4.5725	2.06023	1.62317
Eif1a	5.70197	6.03342	7.56445	7.30804	7.41806	5.59866	6.63684	5.8677	7.43018	6.11775	2.95362	2.4836
Eif3m	9.00106	6.79314	9.25682	9.62299	9.3606	9.06532	8.04228	7.8971	9.41347	8.5538	2.8607	1.81462
Eif4a1	7.8515	6.35175	8.77341	8.79057	8.38526	7.47008	8.19576	7.10163	8.64975	7.83292	2.92436	1.76153
Elp5	5.07295	3.67856	5.54611	5.27276	5.42311	4.55392	4.7282	4.37576	5.41399	4.64106	2.05371	1.70874
Emd	4.20438	4.29816	5.1646	5.69178	5.58792	4.20688	4.61578	4.25127	5.48143	4.41133	2.34593	2.09958
Epm2aip1	4.99592	4.97671	6.22093	6.25567	6.13958	5.47504	4.70794	4.98632	6.20539	5.09149	2.32798	2.16431
Fam174a	4.74779	3.7244	6.06834	5.07496	4.98468	4.67381	4.39878	4.2361	5.37599	4.5363	2.20365	1.78967
Fbxo3	6.66846	6.17818	7.23394	7.64092	7.68425	6.1679	6.75604	6.42332	7.5197	6.46197	2.13819	2.08166
Fopnl	6.20519	4.33875	6.75903	6.58828	6.7885	6.10454	6.05595	5.27197	6.71194	6.08025	2.71315	1.54938
Fxn	7.62101	4.70431	7.50246	7.14112	7.14112	7.17898	6.16032	6.16266	7.26157	6.66965	2.14192	1.50724
Gadd45g	3.97799	5.2796	6.74024	5.79907	6.80887	5.51259	5.7505	4.6288	6.44939	5.63155	3.53227	1.76277
Gbp5	3.97375	3.25913	4.22328	5.23879	4.63099	1.99369	3.86621	3.61644	4.69769	2.92995	2.11586	3.40519
Gla	4.28577	3.4941	4.7849	5.47759	5.18297	4.40961	4.2227	3.88994	5.14849	4.31616	2.39255	1.78056
Gpi	9.12211	7.65387	9.02639	9.95287	10.0468	9.10444	8.93835	8.38799	9.67534	9.0214	2.4408	1.57347
Gpx1	6.60667	4.47388	7.57078	7.34539	7.20997	6.4656	6.1732	5.54027	7.37538	6.3194	3.56798	2.07913
Gstk1	5.72404	2.91055	5.18436	5.6728	5.35245	5.43617	3.8181	4.31729	5.4032	4.62713	2.12271	1.71246
Gstp1	5.8476	4.5704	5.84004	6.90105	6.41864	5.07817	5.92685	5.209	6.38658	5.50251	2.26197	1.84557
Gtf2e1	3.84973	4.56304	5.37052	5.60553	5.4681	4.23152	4.64561	4.20639	5.48138	4.43857	2.41998	2.06025
Gtf2h4	3.39539	3.77506	4.45944	5.2929	5.29969	4.18922	3.94205	3.58522	5.01734	4.06564	2.69843	1.93416
H2afx	4.78225	3.51525	5.79692	5.97887	5.67837	4.63098	4.51337	4.14875	5.81805	4.57217	3.18061	2.37163
H3f3b	8.2749	7.03068	10.6161	11.0089	10.8138	8.89227	9.57106	7.65279	10.8129	9.23167	8.93923	2.99234
Hebp2	3.82406	2.96274	5.33788	5.29632	4.90305	3.90141	4.11494	3.3934	5.17908	4.00818	3.44782	2.25153
Hist1h2ai	6.63529	6.59734	7.8717	8.77824	7.42898	7.09933	6.6099	6.61631	8.02631	6.85461	2.65736	2.25276
Hist1h2bf	4.75632	5.04872	6.0712	6.39253	5.89327	4.40634	5.54783	4.90252	6.119	4.97709	2.32379	2.20673
Hist1h4b	7.75577	6.49618	8.7817	8.75351	8.14141	8.15992	7.77598	7.12597	8.55887	7.96795	2.69988	1.50621
Hist1h4m	5.92513	3.10264	6.83121	5.50769	5.19084	4.71538	4.32606	4.51389	5.84325	4.52072	2.51291	2.50104
Hist2h2be	3.46329	3.10264	5.14861	6.14443	5.1232	4.22239	4.55084	3.28296	5.47208	4.38662	4.56026	2.12206
Hist2h3c2	8.16352	7.92642	9.28943	9.52589	9.22861	8.04289	8.78291	8.04497	9.34798	8.4129	2.46743	1.91199
Hist3h2a	5.79654	4.88371	7.43895	8.06795	7.76024	6.68464	6.91374	5.34013	7.75571	6.79919	5.33536	1.94062
Hmga1	8.79955	9.27515	9.88403	10.8007	10.5031	8.75665	9.75204	9.03735	10.3959	9.25435	2.56434	2.20624
Hmgb2	4.83422	4.17979	7.17083	7.31522	7.51899	5.83584	6.62685	4.507	7.33501	6.23135	7.10094	2.149
Hmgcs1	5.1037	5.26295	6.31337	5.94981	6.94675	4.93655	6.53159	5.18333	6.40331	5.73407	2.32944	1.59023
Hmgn2	6.51699	5.40427	8.49481	8.17183	7.92238	7.03825	7.26152	5.96063	8.19634	7.14989	4.70995	2.06545
Hmgn2 // LOC100360316	7.13516	4.02501	8.69854	8.62305	8.4726	7.35868	7.35772	5.58009	8.59806	7.3582	8.1003	2.36176
Hn1	5.49344	4.46011	6.39716	6.52245	6.04247	4.71327	5.00574	4.97678	6.32069	4.8595	2.53839	2.75336
Hspb8	3.61514	5.2732	6.78889	6.80909	5.58245	3.70872	5.8299	4.44417	6.39347	4.76931	3.86189	3.08263
Iah1	6.98378	4.71325	7.46828	7.3921	7.33414	7.14387	6.38864	5.84851	7.39817	6.76625	2.92748	1.54963
Ifi27	6.57235	3.96942	7.51589	6.67799	6.6532	6.45996	4.08835	5.27089	6.94903	5.27416	3.20015	3.1929
Il10rb	6.62967	4.52351	6.41661	6.80566	7.02663	5.63174	5.9692	5.57659	6.74963	5.80047	2.25487	1.93075
Imp3	5.5914	3.69769	6.89148	7.04007	6.98854	6.04766	4.08835	4.64455	6.97336	5.068	5.02393	3.74602
Kdelr3	4.5657	2.64014	5.18691	4.94401	4.87275	4.5657	3.74873	3.60292	5.00122	4.15722	2.63591	1.79502
Lcn2	4.80789	3.85074	4.51972	8.76835	4.37105	3.38223	2.71349	4.32932	5.88638	3.04786	2.94254	7.15282
Lif	3.25708	3.73963	5.6821	4.12232	4.39023	4.08835	4.08835	3.49835	4.73155	4.08835	2.35087	1.56179
LOC100359616	10.2804	8.51201	11.1413	10.7747	10.7659	11.0103	9.28212	9.39621	10.894	10.1462	2.82401	1.67916
LOC100361060	8.71752	6.18238	8.94036	8.49575	8.56798	8.20134	7.31666	7.44995	8.66803	7.759	2.32636	1.87778
LOC100361079	10.1163	8.28568	10.8668	10.3312	10.5551	10.2527	9.2713	9.201	10.5844	9.76201	2.60877	1.7683
LOC100361103	9.04676	6.56327	9.13634	8.8234	8.59518	8.67621	7.27611	7.80502	8.85164	7.97616	2.06569	1.83462
LOC100361644	10.7752	9.57537	11.6678	11.6109	11.5384	11.6125	10.2609	10.1753	11.6057	10.9367	2.69521	1.58993
LOC100361879	9.81573	7.08617	9.76362	9.37844	9.34377	9.12898	8.05418	8.45095	9.49528	8.59158	2.0624	1.87086
LOC100362685	8.02448	4.42618	8.56248	7.08555	6.91841	7.5095	5.76258	6.22533	7.52215	6.63604	2.45685	1.84818
LOC100362769	5.75933	4.83779	8.41381	8.0725	6.92912	5.5826	4.94397	5.29856	7.80514	5.26328	5.68275	5.8234
LOC100362827	5.36793	4.1688	6.51009	6.73671	6.2803	5.78414	5.84749	4.76837	6.50903	5.81582	3.34189	1.61688
LOC100362987	7.55758	5.05615	8.03183	7.01268	7.05755	7.01268	6.41682	6.30687	7.36736	6.71475	2.08564	1.572
LOC100910017	8.98015	4.9276	9.2953	8.0852	8.0852	8.66815	5.99142	6.95387	8.48857	7.32978	2.89728	2.2327
LOC100910714	9.01991	6.28072	9.13	8.74952	8.56747	8.11008	8.01102	7.65031	8.81566	8.06055	2.24287	1.68776
LOC100912557	9.2945	6.42105	9.55871	8.87772	8.87772	8.89551	7.90609	7.85778	9.10472	8.4008	2.37338	1.62892
LOC102550734	11.3267	8.71533	11.528	11.1356	11.0836	11.4676	9.46036	10.021	11.2491	10.464	2.34252	1.7232
LOC102554302	6.02875	3.77054	6.02875	6.92409	7.29613	6.02875	4.51018	4.89964	6.74965	5.26946	3.60503	2.78985
LOC102557184	7.22136	6.64175	8.18308	8.30765	7.89537	7.35513	7.31551	6.93156	8.1287	7.33532	2.29285	1.73313
LOC652955	6.33596	4.85185	6.74966	6.68597	6.42404	6.23045	5.8142	5.59391	6.61989	6.02233	2.03635	1.51316
LOC654482	3.76488	2.5045	5.08183	5.69979	5.08968	4.48753	4.02825	3.13469	5.29043	4.25789	4.45599	2.04563
LOC681100	5.78571	5.78282	6.42883	7.02235	7.06869	5.66914	5.98543	5.78427	6.83996	5.82728	2.07871	2.01765
LOC684797	6.23131	6.16636	7.82347	7.66182	6.63988	6.82792	6.34339	6.19884	7.37506	6.58565	2.25984	1.72836
LOC687029	6.99933	5.31672	8.0858	7.13091	7.31522	6.59794	6.88523	6.15803	7.51064	6.74159	2.55375	1.70415
LOC688963	5.7158	2.98401	6.73451	5.56721	5.33964	4.8424	5.60325	4.3499	5.88045	5.22283	2.88896	1.57748
LOC690550	6.59355	4.7545	7.12108	6.75934	6.4239	5.89641	6.36086	5.67402	6.76811	6.12864	2.13478	1.55776
Lsm7	6.28283	4.20931	6.68264	6.09373	6.14002	6.39861	4.71377	5.24607	6.30546	5.55619	2.08405	1.68094
Lyplal1	5.35651	3.61989	6.04144	6.23847	6.69838	5.70054	5.20947	4.4882	6.3261	5.455	3.57489	1.82905
Magoh	3.95028	3.29166	6.92031	5.8271	5.59389	4.64048	6.09851	3.62097	6.11377	5.3695	5.62867	1.67513
Marcksl1	5.05455	4.13435	6.11673	5.84135	5.74551	5.05303	5.42479	4.59445	5.9012	5.23891	2.47383	1.58259
Mea1	9.38516	6.59794	9.03332	9.14666	9.04884	9.06872	7.84724	7.99155	9.07627	8.45798	2.12097	1.53506
Med31	5.83939	4.47967	7.00077	5.93163	6.07002	5.61911	5.66867	5.15953	6.33414	5.64389	2.25732	1.61356
Med6	4.18772	2.63142	5.21274	4.95045	4.81434	4.30717	4.28209	3.40957	4.99251	4.29463	2.99581	1.62212
Mki67	4.02829	4.32495	5.01966	4.96791	5.76243	3.79539	3.9078	4.17662	5.25	3.85159	2.10436	2.6361
Morf4l2	6.85989	6.344	8.12713	8.337	8.34536	7.01615	7.92195	6.60194	8.26983	7.46905	3.17748	1.74203
Mrpl46	5.12381	3.50941	5.5068	5.70697	5.81303	5.44545	4.15196	4.31661	5.6756	4.7987	2.56505	1.83642
Mrpl49	4.98242	3.8832	5.98721	6.38262	6.22598	5.78229	5.41719	4.43281	6.1986	5.59974	3.40061	1.51453
Mrps18c	6.12465	3.5337	6.84816	5.95927	5.95499	6.00523	4.90543	4.82917	6.25414	5.45533	2.68508	1.73966
Mt1a	7.27652	6.0515	9.65647	10.028	9.1898	7.47773	6.40692	6.66401	9.62475	6.94232	7.78524	6.41934
Mt1m	6.67862	2.617	8.06438	8.26951	7.82108	6.31251	4.87439	4.64781	8.05166	5.59345	10.5842	5.49534
Mt2A	10.0197	5.84856	11.195	11.6325	11.1411	9.83279	8.47796	7.93415	11.3229	9.15537	10.4738	4.4924
Mtch2	7.67572	6.18364	7.9513	8.11753	8.15053	7.5971	7.04866	6.92968	8.07312	7.32288	2.20906	1.68207
Myeov2	9.76133	6.11229	9.27352	8.89679	8.9469	9.14872	6.92917	7.93681	9.03907	8.03895	2.14691	2.00017
Myl12a	7.23647	6.53106	8.21256	8.52302	8.58232	7.36738	7.46377	6.88376	8.4393	7.41558	2.93943	2.03316
Naa38	7.59955	5.1801	7.89645	7.28464	7.25987	7.71781	5.86306	6.38982	7.48032	6.79043	2.12947	1.61316
Ndufaf5	4.46011	2.48514	5.1121	4.46011	4.47699	4.46011	3.60908	3.47263	4.68307	4.0346	2.31408	1.5675
Ndufb5	7.50195	5.51812	8.00597	7.62199	7.44178	6.99861	6.86668	6.51004	7.68991	6.93264	2.26558	1.69029
Ndufb9	8.50968	5.78057	8.90229	8.40519	8.40519	8.48608	7.04047	7.14512	8.57089	7.76328	2.68656	1.75031
Nfe2l2	6.25868	6.0046	7.22931	7.71417	7.50355	6.35677	6.51159	6.13164	7.48234	6.43418	2.55036	2.06789
Nhp2l1	5.88003	4.44919	7.27264	7.23314	7.44652	5.46351	5.70863	5.16461	7.31743	5.58607	4.44698	3.32041
Nme2	8.74318	5.69395	9.07767	8.34379	8.20624	8.1348	6.49944	7.21857	8.54257	7.31712	2.5036	2.33828
Nqo1	3.49082	4.11226	4.47931	5.63787	5.30838	3.63966	4.33236	3.80154	5.14185	3.98601	2.53206	2.22814
Nr4a1	3.93024	4.825	5.76932	5.92834	4.92284	3.70066	4.92284	4.37762	5.54017	4.31175	2.23852	2.3431
Nubp2	5.71798	4.75294	6.40138	7.15316	6.7957	6.00425	5.6638	5.23546	6.78342	5.83403	2.92402	1.93105
P4hb	7.02065	6.78218	7.70156	8.18644	8.22732	6.93604	7.49664	6.90142	8.03844	7.21634	2.19927	1.76798
Pcna	5.40768	4.52395	6.93818	6.68784	6.57801	5.2182	5.42661	4.96581	6.73468	5.32241	3.40786	2.66156
Pdcd5	7.06753	5.28741	7.42089	7.1106	7.2066	6.38636	6.63639	6.17747	7.24603	6.51137	2.09734	1.664
Pdpn	7.34266	8.57164	9.32325	9.5436	9.78966	7.36367	9.09382	7.95715	9.55217	8.22875	3.02098	2.50259
Pebp1	8.72446	6.79388	8.71262	9.21743	9.09827	8.71262	7.71433	7.75917	9.00944	8.21347	2.37886	1.73624
Pfdn5	7.24892	5.76061	8.09062	7.2997	7.27223	6.67489	7.02067	6.50476	7.55418	6.84778	2.06969	1.63173
Pgrmc1	5.41447	4.21275	6.27342	6.77813	6.64101	5.22553	5.9224	4.81361	6.56419	5.57397	3.36494	1.98649
Pigf	4.03858	3.43672	5.13217	4.26714	4.97185	4.19784	3.81154	3.73765	4.79039	4.00469	2.07447	1.72392
Pmf1	4.49159	3.40323	4.6271	4.70254	5.53348	4.49159	2.43051	3.94741	4.95437	3.46105	2.00967	2.81536
Polr2d	5.52202	4.40408	5.94696	6.49329	6.14123	5.29305	5.51552	4.96305	6.19382	5.40428	2.34693	1.72853
Polr2g	5.52755	3.91565	7.0468	6.37631	6.3422	5.3186	5.8673	4.7216	6.58844	5.59295	3.64732	1.99376
Pop4	5.88185	4.08534	5.8167	6.48699	6.16046	5.51892	4.69021	4.98359	6.15472	5.10456	2.25187	2.07075
Ppdpf	8.96575	5.82827	9.41711	10.3795	9.98639	9.16669	8.10956	7.39701	9.92765	8.63812	5.77829	2.44448
Ppib	7.88166	5.08133	7.44098	8.34856	7.7566	7.3521	6.96231	6.4815	7.84871	7.1572	2.57972	1.61497
Ppp2r1a	8.52469	7.43919	8.11244	9.56433	9.62381	8.56575	8.18792	7.98194	9.10019	8.37684	2.17084	1.65102
Prdx3	5.79996	4.92613	6.38482	6.51312	6.32195	5.64285	5.89553	5.36305	6.40663	5.76919	2.06135	1.55557
Prim1	4.57672	3.16092	5.49092	5.8414	5.60322	4.74133	4.78485	3.86882	5.64518	4.76309	3.42561	1.84304
Prr13	6.98043	6.74414	8.71908	9.07469	8.42026	7.04662	7.54953	6.86228	8.73801	7.29808	3.66987	2.71309
Prtfdc1	3.96332	3.21606	5.36255	5.04032	5.19686	3.57958	3.88903	3.58969	5.19991	3.73431	3.05299	2.76179
Psenen	10.2911	7.0459	10.0319	10.1436	10.0673	10.1228	8.77843	8.66849	10.0809	9.4506	2.66181	1.54788
Psma1	6.236	4.62409	7.27182	6.90264	7.00712	6.34053	6.6022	5.43005	7.06052	6.47136	3.09615	1.50437
Psmc2	8.47809	6.01969	8.47809	8.6994	8.84577	8.8032	7.17595	7.24889	8.67442	7.98957	2.68613	1.60753
Psmd6	7.12201	4.97199	7.42089	7.74623	7.70332	7.40093	6.67202	6.047	7.62348	7.03647	2.9824	1.50212
Ptgr1	5.5276	3.4841	5.82591	5.97603	6.31276	5.08067	5.0175	4.50585	6.03823	5.04908	2.89263	1.98501
Rbbp7	5.81444	5.42045	6.72863	7.18126	7.30703	6.61678	6.14946	5.61744	7.0723	6.38312	2.7413	1.61237
Rbm39	4.32233	4.12391	5.17232	5.4792	5.85154	4.76687	4.41433	4.22312	5.50102	4.5906	2.42485	1.87959
Rcan1	5.82737	5.58613	8.38212	8.84443	7.48057	5.47622	7.73665	5.70675	8.23571	6.60643	5.77155	3.09357
RGD1303130	5.43613	4.4167	6.98832	7.38088	7.4103	6.3154	6.47793	4.92641	7.25984	6.39667	5.04	1.81903
RGD1559896	7.03731	6.16615	7.17248	8.16714	8.16027	6.64685	7.14396	6.60173	7.8333	6.8954	2.34822	1.91573
RGD1561694	2.6948	2.56223	5.26667	5.03257	5.07268	3.20253	4.23517	2.62852	5.12397	3.71885	5.63908	2.64841
RGD1562987	5.81514	4.39794	7.01508	6.78845	6.27524	6.27079	5.59769	5.10654	6.69292	5.93424	3.00295	1.69194
RGD1563941	6.77442	4.82243	7.14651	7.07614	7.02248	7.03227	5.58681	5.79843	7.08171	6.30954	2.43393	1.70784
RGD1564552	9.01729	6.02606	9.14332	8.29916	8.14544	8.26888	7.09086	7.52168	8.52931	7.67987	2.01061	1.8018
RGD1565054 // RGD1564744 // Rplp1 // LOC100360522	4.18818	5.34721	6.41654	6.33127	5.99146	5.02783	5.3562	4.76769	6.24642	5.19202	2.78703	2.07686
RGD1565566	10.7199	8.61426	10.83	10.9303	10.6416	10.534	9.65286	9.6671	10.8006	10.0934	2.19397	1.63263
RGD1565641	6.87927	4.28321	7.9247	6.7906	7.14025	6.74121	6.38013	5.58124	7.28518	6.56067	3.2579	1.65234
Rnasek	9.01153	5.39664	8.47895	8.78749	8.35282	8.21011	7.64141	7.20408	8.53975	7.92576	2.52393	1.53049
Rnf181	4.74779	3.75067	6.02821	5.84332	5.87654	4.99246	5.43499	4.24923	5.91602	5.21373	3.17507	1.62709
Rpl15	7.13813	5.56059	7.40024	7.38622	7.81314	7.21267	6.15597	6.34936	7.5332	6.68432	2.2718	1.8011
Rpl18a	10.0251	8.2781	10.1221	10.1976	10.1465	9.91717	9.19666	9.15158	10.1554	9.55692	2.00529	1.51412
Rpl34	11.4801	9.25976	11.8289	11.8192	11.8444	11.4395	10.6794	10.37	11.8308	11.0595	2.75275	1.70688
Rpl36	10.5014	8.61563	11.2368	11.1339	11.1239	10.8804	9.39724	9.55851	11.1649	10.1388	3.0448	2.03639
Rplp2	9.65344	7.78617	10.197	10.1197	10.0094	9.48463	9.00238	8.7198	10.1087	9.24351	2.61873	1.82155
Rps29 // LOC100361385 // LOC100361445 // LOC100361876 // LOC100363434 // LOC100364260 // LOC100909419 // LOC100912619	11.3449	8.61098	11.7119	11.4094	11.3897	11.2833	9.29841	9.97793	11.5036	10.2909	2.87929	2.31782
RragB	3.64641	2.49154	4.2557	5.14547	4.82038	4.15492	3.24354	3.06897	4.74051	3.69923	3.18554	2.05806
Rras	6.66513	4.88935	6.83468	6.89839	6.90488	6.23291	5.9461	5.77724	6.87932	6.08951	2.14663	1.72885
Rslcan18	3.96182	4.04071	4.77062	5.12688	5.44589	4.12567	3.8727	4.00127	5.11447	3.99918	2.16325	2.16637
Rtn1	4.67806	2.94273	5.05262	4.78808	4.62003	3.88101	4.25506	3.8104	4.82025	4.06804	2.0137	1.68437
S100a1	5.17034	2.22037	7.42845	6.38035	7.08986	5.66867	4.06364	3.69535	6.96622	4.86616	9.65227	4.28728
Sar1b	7.52828	5.75623	8.25581	8.17247	8.14454	7.53565	7.06892	6.64226	8.19094	7.30228	2.9255	1.85145
Sdcbp	6.93423	7.55968	9.79481	9.891	9.58064	7.57675	9.44239	7.24696	9.75548	8.50957	5.69039	2.37169
Sdhd	5.50942	4.59059	6.0898	6.11024	5.95416	5.1557	5.52254	5.05	6.0514	5.33912	2.00194	1.6384
Sec11a	5.91677	4.36996	7.38908	7.29384	7.12917	5.99703	6.53151	5.14336	7.2707	6.26427	4.3691	2.00893
Sec61b	8.06615	5.96495	8.88388	8.46211	8.21955	7.82703	7.73982	7.01555	8.52185	7.78342	2.8408	1.66835
Sep15	7.35606	6.01541	7.77503	8.14454	7.72655	6.84231	7.30692	6.68574	7.88204	7.07462	2.29152	1.75008
Serf1	7.37319	4.64485	7.55697	7.08534	6.80786	6.71831	4.90713	6.00902	7.15006	5.81272	2.2054	2.52685
Serpinb6	5.25515	5.02927	6.81077	6.48414	6.35381	5.06874	6.16786	5.14221	6.54958	5.6183	2.65252	1.90696
Sesn2	5.84298	7.18095	7.62938	8.17888	7.97905	6.67268	6.5607	6.51196	7.9291	6.61669	2.67056	2.48357
Sgpp1	5.56404	5.31609	7.53335	6.86334	6.58512	5.54414	6.72712	5.44006	6.99393	6.13563	2.93604	1.8129
Shisa4	8.32647	6.79971	8.91548	9.03699	8.95981	8.15198	8.37827	7.56309	8.97076	8.26512	2.65308	1.63086
Sigmar1	5.70615	4.58819	6.10181	6.09802	6.29444	5.50466	5.64442	5.14717	6.16476	5.57454	2.02453	1.50547
Siva1	8.27463	5.97103	8.46227	8.34347	8.37456	7.63669	6.46552	7.12283	8.39344	7.05111	2.41263	2.5356
Slc16a1	5.46321	5.41048	6.51491	6.50342	6.70897	5.73005	5.87779	5.43685	6.57577	5.80392	2.20216	1.70745
Slc16a14	3.03027	3.43613	4.20469	5.23859	5.52341	3.18659	4.20469	3.2332	4.9889	3.69564	3.3769	2.45081
Slc16a6	2.96335	2.59948	7.6256	7.62655	7.87267	5.15043	6.39078	2.78141	7.70827	5.77061	30.4182	3.83085
Slc20a1	3.96481	5.2616	6.53188	5.36793	5.95931	4.15657	5.36793	4.61321	5.95304	4.76225	2.53122	2.28278
Slc25a17	5.28284	4.24313	5.65317	5.89583	5.87655	4.72217	5.32096	4.76298	5.80851	5.02156	2.06412	1.72542
Slc25a32	4.20076	4.33415	5.10461	6.06015	5.73905	4.67592	4.93621	4.26746	5.63461	4.80606	2.5796	1.77589
Slc50a1	7.76942	5.88762	7.89076	8.23027	8.34814	7.7134	7.16538	6.82852	8.15639	7.43939	2.51031	1.64376
Snx4	4.68438	4.29145	5.54447	5.53498	5.63972	4.68122	4.87948	4.48791	5.57306	4.78035	2.12159	1.73232
Sowahc	3.39096	3.44539	4.47264	5.28513	4.0777	3.44539	4.0777	3.41817	4.61182	3.76155	2.2873	1.80285
Spcs1	8.18282	6.63939	9.10921	8.8812	8.9009	8.43134	7.73168	7.4111	8.96377	8.08151	2.93359	1.84326
Srrd	5.92136	4.27609	6.29612	6.49793	6.71645	6.11472	5.52721	5.09873	6.5035	5.82097	2.64776	1.60495
Srsf2	5.9791	5.74127	6.55255	7.39608	7.50075	6.34836	6.55255	5.86018	7.1498	6.45046	2.44463	1.62376
Stat3	5.64827	5.31542	7.44874	7.70035	7.76703	6.05489	6.58586	5.48185	7.6387	6.32038	4.45942	2.49377
Stmn4	2.88592	3.54925	5.85647	5.08304	4.61228	3.3837	5.37742	3.21758	5.18393	4.38056	3.90777	1.74518
Stx8	7.1338	4.09812	7.52657	7.04749	6.99076	7.22754	4.92379	5.61596	7.18827	6.07567	2.97381	2.16235
Supt4h1	6.84067	5.34749	7.43671	7.15319	7.15514	6.91879	6.40195	6.09408	7.24835	6.66037	2.22571	1.50314
Tagln	4.99888	5.63651	7.10703	7.89665	8.28078	6.73775	7.10703	5.31769	7.76149	6.92239	5.4407	1.78893
Tatdn3	5.20729	3.71178	5.94213	6.67964	5.89287	5.79801	4.82835	4.45954	6.17155	5.31318	3.27617	1.81299
Tbrg1	5.58849	5.21166	6.43094	7.13606	6.85235	5.8984	6.36593	5.40007	6.80645	6.13217	2.6507	1.5958
Tcta	4.8316	3.22548	6.0118	5.93592	6.03184	5.32002	5.21754	4.02854	5.99319	5.26878	3.90317	1.65222
Ten1	7.14112	4.29145	7.49479	7.55191	7.53325	7.14112	6.17585	5.71628	7.52665	6.65848	3.50732	1.82534
Tfpt	5.11304	3.54996	5.43952	5.69635	5.68736	5.21894	4.34261	4.3315	5.60774	4.78078	2.42208	1.77395
Timp1	8.84364	5.33072	9.03266	10.1059	10.5004	9.03777	7.86501	7.08718	9.87967	8.45139	6.92826	2.69127
Tlcd1	3.27489	2.84061	4.99415	5.11833	4.81381	3.72241	4.23427	3.05775	4.97543	3.97834	3.77815	1.99597
Tma7	6.083	3.25698	6.08033	5.70656	5.66867	6.01437	4.27493	4.66999	5.81852	5.14465	2.21688	1.59535
Tmbim1	4.54943	4.84257	6.84607	6.42223	5.98079	4.78957	6.17201	4.696	6.41636	5.48079	3.29519	1.91265
Tmco4	4.06967	3.72503	5.60277	6.27914	6.39628	4.77121	4.90889	3.89735	6.09273	4.84005	4.58011	2.38284
Tmem117	5.22095	4.64729	5.90243	6.29677	6.4067	5.4328	5.74141	4.93412	6.20196	5.5871	2.40801	1.53141
Tmem140	3.96182	4.93324	7.42251	8.48653	7.90819	6.11173	5.70252	4.44753	7.93908	5.90712	11.2476	4.08958
Tmem176a	4.7046	2.65155	4.1611	5.53573	5.28748	4.72548	3.78458	3.67807	4.99477	4.25503	2.49095	1.66987
Tmem218	4.70102	2.68902	5.26345	5.02135	5.12184	4.77559	3.87196	3.69502	5.13555	4.32378	2.7142	1.75536
Tmem59	8.9957	6.59652	8.4407	9.47105	9.40987	8.92143	7.98717	7.79611	9.10721	8.4543	2.4813	1.57233
Tnfrsf12a	5.46877	6.21685	7.13914	7.17836	6.49067	5.78102	6.58529	5.84281	6.93606	6.18316	2.13354	1.68517
Tomm22	7.08829	5.84279	7.88881	8.15139	7.48017	6.61197	6.98249	6.46554	7.84012	6.79723	2.59292	2.06035
Tpi1	8.32864	7.67541	8.89562	8.98182	9.39206	8.14617	8.71805	8.00202	9.08983	8.43211	2.12551	1.57759
Tpm4	5.48077	4.9875	6.46292	6.55905	6.08465	5.74497	5.63816	5.23414	6.36887	5.69157	2.19578	1.59915
Trappc1	8.15919	5.02423	8.26174	8.21221	8.15053	8.0436	7.0309	6.59171	8.20816	7.53725	3.06619	1.59208
Trim5	5.01906	4.44054	6.01757	6.24813	6.60089	5.38247	5.70441	4.7298	6.28886	5.54344	2.94662	1.67647
Trim68	4.62829	3.89746	5.93341	5.85613	5.65088	5.15445	5.16734	4.26288	5.81347	5.1609	2.92938	1.57197
Tspan31	6.64342	4.36714	6.98862	7.13408	7.0379	6.64342	5.93965	5.50528	7.05353	6.29153	2.92463	1.69584
Tspan6	5.50969	3.09803	6.38948	5.91741	5.80762	5.53659	4.98553	4.30386	6.03817	5.26106	3.3272	1.71369
Tuba1b	6.35649	5.16408	7.21986	7.06076	7.11311	6.41952	5.94973	5.76029	7.13124	6.18463	2.58642	1.92734
Tuba1b // Tuba1a // LOC100910937	7.3759	6.73181	8.42292	9.07956	8.85812	7.2414	7.88826	7.05386	8.78687	7.56483	3.32421	2.33276
Tuba1c	6.04235	6.18449	7.84212	8.58491	8.41616	5.68352	6.07272	6.11342	8.28106	5.87812	4.49289	5.28883
Tubb2a	6.06727	5.28012	7.8942	7.75117	7.44421	5.54578	7.0302	5.67369	7.69653	6.28799	4.06382	2.65468
Tubb3	3.90918	3.10076	6.01011	5.59384	5.37671	3.24532	4.92291	3.50497	5.66022	4.08411	4.45444	2.98163
Tuft1	4.05731	4.1111	4.74731	5.14207	5.67642	4.11091	4.57346	4.08421	5.1886	4.34218	2.15008	1.79803
Txn1	9.8727	7.24436	9.95535	9.86509	9.64971	9.30965	8.64957	8.55853	9.82339	8.97961	2.40303	1.79474
Txndc9	6.38739	4.84933	7.07724	7.19757	6.87559	6.61311	6.07051	5.61836	7.05014	6.34181	2.69778	1.63391
Txnip	7.30092	4.95315	8.07824	9.60716	9.30618	5.81629	6.62529	6.12704	8.9972	6.22079	7.31145	6.85144
Tyms	4.16434	4.20002	5.25577	6.24655	5.84654	3.9877	4.95811	4.18218	5.78295	4.47291	3.03306	2.47949
Ubxn8	6.19423	4.3782	6.50738	7.21789	7.21789	6.51681	6.0685	5.28621	6.98105	6.29265	3.2374	1.61149
Unc50	5.45053	4.0693	6.44026	5.6234	5.8058	5.19649	5.45679	4.75992	5.95649	5.32664	2.29194	1.5474
Uqcr11	7.77421	5.5981	8.26889	8.10966	7.98799	7.88051	7.0003	6.68616	8.12218	7.44041	2.70574	1.60411
Usmg5 // LOC100360002	10.046	7.14496	10.7005	10.1119	10.3215	10.046	8.32184	8.5955	10.3779	9.18394	3.44008	2.28787
Usp22	6.84828	6.87624	7.8942	8.35829	8.67826	7.57211	7.33328	6.86226	8.31025	7.4527	2.72827	1.81196
Vamp3	5.97234	5.17926	6.19836	7.19544	6.87456	5.28653	5.07894	5.5758	6.75612	5.18274	2.26627	2.97602
Vps25	6.92363	5.35078	6.93423	7.50032	7.09129	7.10188	6.02685	6.1372	7.17528	6.56436	2.05349	1.52723
Wdr83os	6.50245	4.8696	7.41945	7.3083	7.24157	6.79451	6.42086	5.68602	7.32311	6.60769	3.11036	1.64196
Xbp1	7.15499	4.73778	7.03387	8.19746	8.15902	7.68292	6.16413	5.94639	7.79678	6.92352	3.60599	1.8318
Zfp36	5.49443	6.22054	7.44132	8.15198	7.50193	5.3969	7.08509	5.85748	7.69841	6.241	3.58239	2.74615
Zfp593	4.61712	4.87894	5.42661	6.41058	6.33688	5.26714	5.31452	4.74803	6.05802	5.29083	2.4794	1.70196
